# Supplementary material for: Did the COVID-19 Lockdown Reduce Smoking Rate in Adolescents?
Source: Int J Environ Res Public Health. 2022 Dec 22;20(1):139. doi: 10.3390/ijerph20010139 (PMC9819646; doi:10.3390/ijerph20010139)
Supplement: Supplementary file 1 [file ijerph-20-00139-s001.zip]

Archive with 1 entries (1 files):
- ijerph-2040142-supplementary.pdf
